# Supplementary material for: Trajectories of work disability and unemployment before and after a common mental disorder diagnosis among young private sector employees in Sweden–a register-based longitudinal study
Source: Soc Psychiatry Psychiatr Epidemiol. 2024 Oct 4;60(6):1421–35. doi: 10.1007/s00127-024-02777-0 (PMC12162682; doi:10.1007/s00127-024-02777-0)
Supplement: Supplementary file 2 — Supplementary file2 (XLSX 58 KB) [file 127_2024_2777_MOESM2_ESM.xlsx]

## Sheet: Title sheet
Supplementary information 2 on numerical characteristics of the final class solutions for the for the article entitled ‘Trajectories of work disability and unemployment before and after a common mental disorder diagnosis among young private sector employees in Sweden - a register-based longitudinal study’ submitted to the journal ‘Social Psychiatry and Psychiatric Epidemiology’. Authors: Ridwanul…

## Sheet: WD CMD. numeric
	Model: Work disability in the CMD group
	Trajectory		Months 2011	Months 2012	Months 2013	Months 2014	Months 2015	Months 2016	Months 2017	Months 2018	Months 2019	Months 2020
	Increasing medium	Mean	0.27	0.34	0.44	2.09	1.93	1.14	0.91	0.85	0.88	0.9
		Minimum	0	0	0	0	0	0	0	0	0	0
		Maximum	12	12	12	12	12	12	12	12	12	12
		Percentile 25	0	0	0	0	0	0	0	0	0	0
		Median	0	0	0	1.25	0.56	0	0	0	0	0
		Percentile 75	0	0	0	3.22	2.89	1.45	1.02	0.95	0.95	0.82
		Percentile 95	1.51	2.07	2.73	7.75	8.56	5.9	4.76	4.5	4.9	4.9
	Constant low	Mean	0.02	0.02	0.03	0.25	0.09	0.07	0.06	0.07	0.06	0.1
		Minimum	0	0	0	0	0	0	0	0	0	0
		Maximum	7.98	7.29	7.89	9.26	8.97	7.89	6.21	8.02	7.05	8.07
		Percentile 25	0	0	0	0	0	0	0	0	0	0
		Median	0	0	0	0	0	0	0	0	0	0
		Percentile 75	0	0	0	0	0	0	0	0	0	0
		Percentile 95	0	0	0	1.76	0.61	0	0	0	0	0.66
	Fluctuant high	Mean	0.66	0.8	1.21	4.33	7.07	7.78	7.69	7.18	6.46	5.83
		Minimum	0	0	0	0	0	0	0	0	0	0
		Maximum	12	12	12	12	12	12	12	12	12	12
		Percentile 25	0	0	0	0.76	2.99	4.28	3.99	2.91	0.95	0
		Median	0	0	0	3.55	7.85	8.67	8.71	7.89	6.6	5.6
		Percentile 75	0	0	0.99	7.21	12	12	12	12	12	12
		Percentile 95	5.32	6.01	7.29	11.76	12	12	12	12	12	12

## Sheet: WD non-CMD. numeric
	Model: Work disability in the non-CMD group
	Trajectory		Months 2011	Months 2012	Months 2013	Months 2014	Months 2015	Months 2016	Months 2017	Months 2018	Months 2019	Months 2020
	Constant low	Mean	0.02	0.03	0.04	0.04	0.05	0.06	0.05	0.05	0.05	0.06
		Minimum	0	0	0	0	0	0	0	0	0	0
		Maximum	3.42	3.48	2.91	3.12	3.09	3.06	3.29	3.25	3.3	2.69
		Percentile 25	0	0	0	0	0	0	0	0	0	0
		Median	0	0	0	0	0	0	0	0	0	0
		Percentile 75	0	0	0	0	0	0	0	0	0	0
		Percentile 95	0	0	0	0	0	0.16	0	0	0.2	0.59
	Increasing medium	Mean	0.5	0.53	0.54	0.7	0.98	1.24	1.43	1.31	1.36	1.45
		Minimum	0	0	0	0	0	0	0	0	0	0
		Maximum	12	12	12	12	12	12	12	12	12	12
		Percentile 25	0	0	0	0	0	0	0	0	0	0
		Median	0	0	0	0	0	0	0	0	0	0
		Percentile 75	0	0	0	0	1	1.38	1.91	1.64	1.76	1.91
		Percentile 95	3.37	3.68	3.45	4.3	5.19	6.41	7.39	7	7.09	7.75

## Sheet: unemploy CMD. numeric
	Model: Unemployment in the CMD group
			Months 2011	Months 2012	Months 2013	Months 2014	Months 2015	Months 2016	Months 2017	Months 2018	Months 2019	Months 2020
	Constant low	Mean	0	0	0	0	0	0	0	0	0.05	0.23
		Minimum	0	0	0	0	0	0	0	0	0	0
		Maximum	0	0	0	0	0	0	0	0	8.25	11.93
		Percentile 25	0	0	0	0	0	0	0	0	0	0
		Median	0	0	0	0	0	0	0	0	0	0
		Percentile 75	0	0	0	0	0	0	0	0	0	0
		Percentile 95	0	0	0	0	0	0	0	0	0	0.85
	Decreasing low	Mean	0.92	0.88	0.78	0.56	0.57	0.41	0.22	0.15	0.05	0.11
		Minimum	0	0	0	0	0	0	0	0	0	0
		Maximum	12	12	12	12	12	11.2	9.1	8.44	7.82	7.39
		Percentile 25	0	0	0	0	0	0	0	0	0	0
		Median	0	0	0	0	0	0	0	0	0	0
		Percentile 75	1.48	1.12	0.56	0	0	0	0	0	0	0
		Percentile 95	3.94	4.21	4.24	3.55	3.75	3.02	1.64	0.95	0	0.2
	Increasing medium	Mean	0.89	1	1.03	0.97	1.73	1.9	1.9	2.22	2.71	3.19
		Minimum	0	0	0	0	0	0	0	0	0	0
		Maximum	12	12	12	12	12	12	12	12	12	12
		Percentile 25	0	0	0	0	0	0	0	0	0	0
		Median	0	0	0	0	0	0	0.05	0.39	0.89	1.38
		Percentile 75	0.99	1.31	1.17	1.23	2.61	2.89	3.02	3.71	4.68	6.01
		Percentile 95	4.34	5.09	5.55	5.06	8.74	8.94	8.44	9.26	10.81	11.24

## Sheet: unemploy non-CMD. numeric
	Model: Unemployment in the non-CMD group
	Trajectory		Months 2011	Months 2012	Months 2013	Months 2014	Months 2015	Months 2016	Months 2017	Months 2018	Months 2019	Months 2020
	Constant low	Mean	0.26	0.21	0.14	0.08	0.04	0.03	0.02	0.01	0.02	0.04
		Minimum	0	0	0	0	0	0	0	0	0	0
		Maximum	12	11.66	9.63	8.02	8.71	9.95	7.95	6.37	5.62	4.53
		Percentile 25	0	0	0	0	0	0	0	0	0	0
		Median	0	0	0	0	0	0	0	0	0	0
		Percentile 75	0	0	0	0	0	0	0	0	0	0
		Percentile 95	2.37	1.71	0.89	0	0	0	0	0	0	0
	Constant medium	Mean	1.11	1.3	1.4	1.07	1.22	1.28	1.17	1.21	1.25	1.93
		Minimum	0	0	0	0	0	0	0	0	0	0
		Maximum	12	12	12	12	12	12	12	12	12	12
		Percentile 25	0	0	0	0	0	0	0	0	0	0
		Median	0	0	0	0	0	0	0	0	0	0
		Percentile 75	1.86	2.14	2.07	1.53	1.58	1.38	1.12	0.89	0.97	3.02
		Percentile 95	5.13	6.01	6.87	5.22	6.54	7.13	7.16	7.39	7.62	9.17

## Sheet: WD CMD. plot with CI
	Trajectory A	Trajectory B	Trajectory C	Trajectory A. lower CI	Trajectory B. lower CI	Trajectory C. lower CI	Trajectory A. upper CI	Trajectory B. upper CI	Trajectory C. upper CI
Time period	Increasing medium (36,4%)	Constant low (56,6%)	Flucuant high (7,0%)
Y-3	0.68566	0.0911165	0.168595	0.656485	0.714835	0.0187933	0.16344	0.0155213	0.321668
Y-2	0.734949	0.0964115	0.861064	0.712058	0.75784	0.0284071	0.164416	0.825877	0.896251
Y-1	0.786862	0.10197	2.28426	0.769605	0.804119	0.0375995	0.16634	1.92449	2.64403
Y0	0.841469	0.107802	4.03221	0.82936	0.853577	0.0460756	0.169529	3.36344	4.70098
Y+1	0.898832	0.113919	5.55649	0.891671	0.905993	0.053527	0.174312	4.77967	6.3333
Y+2	0.959014	0.120332	6.57191	0.95699	0.961038	0.0596925	0.18097	5.7985	7.34532
Y+3	1.02207	0.12705	7.02123	1.01833	1.02581	0.0644284	0.189672	6.26818	7.77428
Y+4	1.08806	0.134087	6.91587	1.07749	1.09863	0.0677459	0.200428	6.15656	7.67518
Y+5	1.15702	0.141453	6.25	1.13817	1.17587	0.0697936	0.213112	5.46792	7.03208
Y+6	1.229	0.14916	5.02107	1.20012	1.25789	0.0707994	0.227521	4.26454	5.77759

## Sheet: unemploy CMD. plot with CI
	Trajectory A	Trajectory B	Trajectory C	Trajectory A. lower CI	Trajectory B. lower CI	Trajectory C. lower CI	Trajectory A. upper CI	Trajectory B. upper CI	Trajectory C. upper CI
Time period	Constant low (48,4%)	Decreasing low (36,2%)	Increasing medium (15,4%)
Y-3	1.17601e-10	1.03111	0.847691	0	9.55144e-08	1.02421	1.03802	0.833281	0.862101
Y-2	3.50542e-09	0.829391	0.978963	0	1.95288e-06	0.816704	0.842078	0.977693	0.980233
Y-1	7.94428e-08	0.65849	1.12433	0	2.91852e-05	0.632917	0.684062	1.1099	1.13875
Y0	1.37207e-06	0.515842	1.28429	0	0.000316559	0.479491	0.552192	1.25798	1.31061
Y+1	1.81124e-05	0.398576	1.45926	0	0.00246598	0.350859	0.446292	1.41953	1.49898
Y+2	0.000183427	0.30366	1.64946	0	0.0135711	0.243976	0.363345	1.59125	1.70768
Y+3	0.00143182	0.228041	1.85503	0	0.0513165	0.157249	0.298833	1.77045	1.93961
Y+4	0.00866775	0.168755	2.0759	0	0.126701	0.089292	0.248217	1.95574	2.19606
Y+5	0.0410173	0.123026	2.31186	0	0.186406	0.038382	0.20767	2.1466	2.47713
Y+6	0.153309	0.0883325	2.56254	0.0461438	0.260475	0.00239334	0.174272	2.343	2.78209

## Sheet: WD non-CMD. plot with CI
	Trajectory A	Trajectory B	Trajectory A. lower CI	Trajectory B. lower CI	Trajectory A. upper CI	Trajectory B. upper CI
Time period	Constant low (85,4%)	Increasing medium (14,6%)
Y-3	0.0285769	0.458904	0.0285769	0.458904	0.0285769	0.458904
Y-2	0.0317649	0.533561	0.0317649	0.533561	0.0317649	0.533561
Y-1	0.0352002	0.61846	0.0352002	0.61846	0.0352002	0.61846
Y0	0.0388765	0.71447	0.0388765	0.71447	0.0388765	0.71447
Y+1	0.042781	0.822391	0.042781	0.822391	0.042781	0.822391
Y+2	0.046894	0.942921	0.046894	0.942921	0.046894	0.942921
Y+3	0.0511884	1.07661	0.0511884	1.07661	0.0511884	1.07661
Y+4	0.0556296	1.22384	0.0556296	1.22384	0.0556296	1.22384
Y+5	0.0601765	1.38476	0.0601765	1.38476	0.0601765	1.38476
Y+6	0.064782	1.55931	0.064782	1.55931	0.064782	1.55931

## Sheet: unemploy non-CMD. plot with CI
	Trajectory A	Trajectory B	Trajectory A. lower CI	Trajectory B. lower CI	Trajectory A. upper CI	Trajectory B. upper CI
Time period	Constant low (82,3%)	Constant medium (17,7%)
Y-3	0.253453	1.25405		0.188855	0.318051	1.22497	1.28312
Y-2	0.188087	1.23911		0.128848	0.247326	1.21454	1.26367
Y-1	0.137514	1.22429		0.0816659	0.193361	1.20318	1.24541
Y0	0.0990249	1.2096		0.0448217	0.153228	1.19083	1.22837
Y+1	0.0702181	1.19503		0.0171748	0.123261	1.17757	1.21249
Y+2	0.0490184	1.18059		0	0.100213	1.16363	1.19755
Y+3	0.0336807	1.16627		0	0.0817691	1.14928	1.18325
Y+4	0.0227734	1.15207		0	0.0664892	1.13485	1.16928
Y+5	0.0151502	1.13799		0	0.053558	1.12057	1.15541
Y+6	0.0099146	1.12404		0	0.0425435	1.10661	1.14147
